# Supplementary material for: Propofol-based deep sedation for colonoscopy: does sufentanil, alfentanil or ketamine help? A propensity score weighted retrospective study
Source: PeerJ. 2025 Mar 10;13:e19146. doi: 10.7717/peerj.19146 (PMC11905911; doi:10.7717/peerj.19146)
Supplement: Supplemental Information 2 [file peerj-13-19146-s002.txt]

gastroscopy ; 0:absent, 1:present
group ; 0 : P group, 1: S group, 2: A group, 3: K group
sex; 0:Male 1: Female
MALLAMPATI ; Mallampati score 1 to 4, NA : missing
Hypertension ; 0:absent, 1:present
Ischemic
cardiopathy; Should be one column: Ischemic cardiopathy;  0:absent, 1:present
COPD; Chronic obstructive pulmonary disease; 0:absent, 1:present
Obstructive sleep apnea syndrome;  0:absent, 1:present
Tobacco use ; 0:absent, 1:present
Biopsy ; 0:absent, 1:present
Polypectomy ; 0:absent, 1:present
